# Supplementary material for: The Combined Expression Profiles of Epigenetic Biomarkers Reveal Heterogeneity in Normospermic Human Sperm Samples
Source: Genes (Basel). 2025 Nov 2;16(11):1314. doi: 10.3390/genes16111314 (PMC12652175; doi:10.3390/genes16111314)
Supplement: Supplementary file 1 [file genes-16-01314-s001.zip]

Archive with 1 entries (1 files):
- genes-3876663-supplementary.xlsx
