# Supplementary material for: The Combined Expression Profiles of Epigenetic Biomarkers Reveal Heterogeneity in Normospermic Human Sperm Samples
Source: Genes (Basel). 2025 Nov 2;16(11):1314. doi: 10.3390/genes16111314 (PMC12652175; doi:10.3390/genes16111314)
Supplement: Supplementary file 1 [file genes-16-01314-s001.zip › genes-3876663-supplementary.xlsx]

## Sheet: Table S1
Supplementary Table S1: Comparative overview of sperm diagnostic tests and complementarity with SFI
Test / Index	Target / Principle	Strengths	Limitations	Complementarity with SFI
Sperm Chromatin Structure Assay (SCSA)	DNA fragmentation / chromatin integrity	Well-established; predicts some ART outcomes	Focused on DNA only; does not assess functional pathways	SFI adds functional gene expression, capturing heterogeneity beyond DNA damage
TUNEL assay	DNA fragmentation / apoptosis	Sensitive detection of DNA breaks	Single parameter; requires specialized equipment	SFI integrates multiple pathways that affect sperm motility and function
DNA Fragmentation Index (DFI)	DNA integrity	Quantitative; widely used in the clinic	Limited predictive power of the overall sperm function	SFI complements the DFI by assessing regulatory genes linked to sperm motility and fertilization potential
Fluorescence In Situ Hybridization (FISH)	Detection of aneuploidies and chromosomal abnormalities in spermatozoa	Allows the direct analysis of sperm nuclei; useful in carriers of chromosomal rearrangements	Limited to selected chromosomes; labor-intensive; not routinely used	SFI adds complementary functional insight because FISH detects chromosomal defects while SFI captures gene expression–based functional potential
Karyotyping	Chromosomal abnormalities (numerical/structural)	Detects major genetic causes of infertility	Low resolution; does not identify submicroscopic defects	SFI provides functional assessment at the gene expression level, beyond chromosomal anomalies
Y-chromosome microdeletions (AZF test)	Detection of AZFa, AZFb, AZFc deletions linked to spermatogenic failure	Clinically relevant; recommended in severe oligospermia	Limited to specific genetic regions; does not capture functional heterogeneity	SFI complements the AZF test by evaluating sperm function in men without detectable Y-chromosome deletions
Sperm Functional Index (SFI), this study	Combined expression of AURKA, HDAC4 and CARHSP1	Captures functional heterogeneity; applicable to normospermic men	Requires gene expression assay; needs further validation	Adds an integrated view of the sperm functional potential, complementary to DNA- and cytogenetic-based tests
